# Supplementary material for: Implementation of SARS-CoV-2 genomic surveillance during the COVID-19 pandemic through an academic–public health collaboration in southeast Michigan
Source: Sci Rep. 2026 Feb 24;16:8680. doi: 10.1038/s41598-026-39974-7 (PMC12979760; doi:10.1038/s41598-026-39974-7)
Supplement: Supplementary file 1 — Supplementary Material 1 [file 41598_2026_39974_MOESM1_ESM.xlsx]

## Sheet: pangolin_clade_counts
Nextclade_pango	HF_clade_pangolin_count	GISAID_clade_pangolin_count	chi2-statistic	p-value	Degrees-of-freedom
B.1	306	1868	2207.29	0	1
B.1.2	158	2538	318.912	2.49918e-71	1
B.1.361	32	149	282.153	2.54974e-63	1
AY.103	26	5609	54.5703	1.49983e-13	1
B.1.1	21	190	86.4977	1.39897e-20	1
B.1.240	18	100	128.639	8.13381e-30	1
AY.25.1	10	1019	2.44194	0.11813	1
B.1.1.7	10	10689	210.081	1.31908e-47	1
BA.2.12.1	10	0	543.979	2.56979e-120	1
B.1.509	8	16	131.432	1.99161e-30	1
B.1.311	8	32	73.2087	1.16641e-17	1
AY.3	6	2275	27.205	1.82983e-07	1
AY.44	6	3775	55.0783	1.15825e-13	1
AY.39	5	1566	16.6676	4.45353e-05	1
B.1.349	5	6	105.901	7.75285e-25	1
AY.119	5	951	6.78304	0.00920281	1
AY.25	4	2465	34.2798	4.77309e-09	1
B.1.110.3	4	6	69.4843	7.7026e-17	1
P.1	3	206	0	1	1
B.1.232	3	6	38.3954	5.77692e-10	1
B.1.243	3	53	2.81089	0.0936266	1
AY.122	3	267	0.188302	0.664334	1
B.1.324	3	13	19.5577	9.7608e-06	1
AY.47	2	513	4.25784	0.0390696	1
AY.117	2	108	0	1	1
AY.20	2	242	0.560374	0.45411	1
AY.100	2	1092	13.755	0.000208266	1
AY.116	1	0	14.5959	0.000133207	1
B.1.340	1	6	1.32755	0.249242	1
A.1	1	10	0.583585	0.444911	1
AY.3.1	1	101	0.0161238	0.898957	1
AY.98.1	1	47	0	1	1
B.1.617.2	1	280	2.11897	0.145485	1
B.1.265	1	24	0.0214115	0.883664	1
B.1.1.434	1	2	4.23194	0.0396701	1
B.1.239	1	3	2.94886	0.0859383	1
AY.114	1	56	0	1	1
B.1.429	1	303	2.46586	0.116344	1
B.1.436	1	4	2.18563	0.139304	1
B.1.234	1	431	4.4777	0.0343399	1
B.1.258	1	0	14.5959	0.000133207	1
B.1.1.416	1	8	0.865547	0.352191	1
B.1.298	1	8	0.865547	0.352191	1
B.1.588	1	15	0.223291	0.636544	1
AY.116.1	1	21	0.0567977	0.811631	1
B.1.1.316	1	8	0.865547	0.352191	1
B.1.637	0	642	9.79272	0.00175204	1
B.1.526	0	461	6.72797	0.00949126	1
B.1.1.519	0	323	4.41644	0.0355942	1
AY.26	0	321	4.38315	0.0362959	1
AY.118	0	237	2.99222	0.0836656	1
AY.113	0	208	2.51656	0.112656	1
AY.25.1.1	0	142	1.45051	0.228447	1
AY.75	0	130	1.26085	0.26149	1
AY.43	0	129	1.24514	0.264483	1
B.1.427	0	110	0.949934	0.329736	1
AY.4	0	110	0.949934	0.329736	1
AY.5	0	103	0.843189	0.358486	1
B.1.351	0	74	0.420792	0.516542	1
AY.126	0	66	0.313563	0.575502	1
AY.46.4	0	63	0.275037	0.599972	1
AY.34	0	56	0.189861	0.663032	1
AY.54	0	54	0.167006	0.682787	1
AY.39.1	0	54	0.167006	0.682787	1
AY.110	0	47	0.0939494	0.759215	1
P.2	0	36	0.0130213	0.90915	1
A.3	0	35	0.00882918	0.925138	1
AY.14	0	30	0	1	1
AY.46.1	0	26	0	1	1
P.1.10	0	25	0	1	1
B.1.575	0	25	0	1	1
B.1.517	0	24	0	1	1
AY.5.3	0	22	0	1	1
AY.119.2	0	21	0	1	1
B.1.623	0	21	0	1	1
B.1.565	0	20	0	1	1
AY.2	0	17	0	1	1
AY.42.1	0	17	0	1	1
AY.124	0	17	0	1	1
AY.99.2	0	16	0	1	1
R.1	0	15	0	1	1
B	0	15	0	1	1
AY.34.1	0	15	0	1	1
B.1.1.186	0	14	0	1	1
AY.39.2	0	14	0	1	1
B.1.568	0	14	0	1	1
B.1.1.207	0	13	0	1	1
AY.46	0	12	0	1	1
AY.35	0	12	0	1	1
AY.3.3	0	12	0	1	1
B.1.567	0	11	0	1	1
AY.120	0	11	0	1	1
AY.13	0	11	0	1	1
B.1.561	0	11	0	1	1
P.1.10.1	0	11	0	1	1
B.1.577	0	11	0	1	1
B.1.609	0	11	0	1	1
AY.129	0	10	0	1	1
Q.3	0	10	0	1	1
AY.121	0	10	0	1	1
AY.64	0	9	0	1	1
AY.62	0	9	0	1	1
AY.127	0	9	0	1	1
AY.37	0	9	0	1	1
AY.74	0	9	0	1	1
B.1.621	0	8	0	1	1
AY.1	0	8	0	1	1
AY.3.2	0	8	0	1	1
AY.33	0	6	0	1	1
AY.36	0	6	0	1	1
AY.9.2	0	6	0	1	1
B.1.1.329	0	6	0	1	1
AY.105	0	6	0	1	1
AY.106	0	6	0	1	1
B.1.409	0	5	0	1	1
AY.107	0	5	0	1	1
BA.1.15	0	5	0	1	1
P.1.17	0	5	0	1	1
B.1.587	0	5	0	1	1
C.23	0	5	0	1	1
AY.67	0	5	0	1	1
B.1.400	0	5	0	1	1
AY.77	0	4	0	1	1
C.36.3.1	0	4	0	1	1
B.1.617.1	0	4	0	1	1
AY.48	0	4	0	1	1
B.1.351.5	0	4	0	1	1
B.4	0	4	0	1	1
B.1.126	0	4	0	1	1
Q.4	0	4	0	1	1
AY.20.1	0	4	0	1	1
AY.16	0	3	0	1	1
AY.88	0	3	0	1	1
B.1.1.33	0	3	0	1	1
A.2.5	0	3	0	1	1
B.1.396	0	3	0	1	1
B.1.1.464	0	3	0	1	1
AY.125	0	3	0	1	1
B.1.377	0	3	0	1	1
C.36.3	0	3	0	1	1
B.1.1.486	0	3	0	1	1
C.37	0	3	0	1	1
B.1.1.231	0	3	0	1	1
AY.108	0	2	0	1	1
AY.98	0	2	0	1	1
AY.27	0	2	0	1	1
BA.1.1	0	2	0	1	1
BA.1.20	0	2	0	1	1
B.1.1.1	0	2	0	1	1
AY.45	0	2	0	1	1
B.1.111	0	2	0	1	1
A	0	2	0	1	1
B.1.177	0	2	0	1	1
B.1.160	0	2	0	1	1
C.37.1	0	2	0	1	1
B.1.36.8	0	2	0	1	1
XB	0	2	0	1	1
A.2	0	2	0	1	1
AY.15	0	2	0	1	1
AY.84	0	1	0	1	1
B.1.1.326	0	1	0	1	1
AY.46.6	0	1	0	1	1
AY.59	0	1	0	1	1
AY.52	0	1	0	1	1
A.5	0	1	0	1	1
AY.127.1	0	1	0	1	1
AY.4.5	0	1	0	1	1
B.40	0	1	0	1	1
B.1.320	0	1	0	1	1
AY.49	0	1	0	1	1
B.39	0	1	0	1	1
AY.23	0	1	0	1	1
AY.99.1	0	1	0	1	1
B.1.319	0	1	0	1	1
B.1.1.312	0	1	0	1	1
B.1.1.192	0	1	0	1	1
B.1.241	0	1	0	1	1
P.1.7	0	1	0	1	1
B.1.631	0	1	0	1	1
Q.1	0	1	0	1	1
AY.24	0	1	0	1	1
B.1.1.348	0	1	0	1	1
B.1.1.351	0	1	0	1	1
B.1.1.368	0	1	0	1	1
B.1.1.25	0	1	0	1	1
B.1.533	0	1	0	1	1
B.1.36.38	0	1	0	1	1
B.1.36	0	1	0	1	1
B.1.36.1	0	1	0	1	1
B.1.1.432	0	1	0	1	1
B.1.177.54	0	1	0	1	1
B.1.375	0	1	0	1	1
P.1.13	0	1	0	1	1
BA.1	0	1	0	1	1
